# Supplementary material for: Observer based robust H∞ fuzzy tracking control: application to an activated sludge process
Source: PeerJ Comput Sci. 2021 Apr 13;7:e458. doi: 10.7717/peerj-cs.458 (PMC8053019; doi:10.7717/peerj-cs.458)
Supplement: Supplemental Information 1 [file peerj-cs-07-458-s001.zip]

Archive with 2 entries (2 files):
- simNN_BA.m
- NN_BA.m
