# Supplementary material for: Observer based robust H∞ fuzzy tracking control: application to an activated sludge process
Source: PeerJ Comput Sci. 2021 Apr 13;7:e458. doi: 10.7717/peerj-cs.458 (PMC8053019; doi:10.7717/peerj-cs.458)
Supplement: Supplemental Information 1 [file peerj-cs-07-458-s001.zip › simNN_BA.m]

close all
clear all
clc
global A B Ar C  L K  Ks Kc qr beta Z  cs K0 y mumax Cin alpha Sin deltaSin t1 Ti_Kc Tf_Kcf p_Kc Ti_mumax Tf_mumax p_mumax  Ab Bb Cb G

%% parameters of the Activated sludge process model
beta=0.2;a=1/12;qr=0.6;y=0.65;Kc=2;
                               Cin=.5;Sin=200;alpha=0.018;
Ks=100;mumax=0.15;cs=10;K0=0.5; 
%% ###### the disturbance on the influent substrat over simulation times in hours
t1=0:1536;
deltaSin=-0.05*Sin*sin(2*pi*t1/24);

%%%% ###### variations on Kc(10%) and mumax (10%)
Ti_Kc=1200;Tf_Kcf=1248;p_Kc=10;

Ti_mumax=240;Tf_mumax=288;p_mumax=10;
%% ###### the max and min of the primise variables
 Z=[-5  -120
    300  60
    600  300
    9.5  0.4
    5    0.01
    120  10];
i=0;
for l=1:2
    for m=1:2
        for n=1:2
            for p=1:2
                for q=1:2
                     for rr=1:2
            i=i+1;
          A{i}=[Z(1,l)                 0          Z(2,m)                 0;
               
                0                      -Z(4,p)         0            Z(3,n);
                
                0                      0  0        -1/y*Z(5,q);
               
             -Z(3,n)                      Z(2,m)   0       -K0/y*Z(5,q)];
             
     
          B{i}=[-(1+qr)* Z(2,m)+qr*Z(3,n)                   0;
              
              (1+qr)*Z(2,m)-(beta+qr)*Z(3,n)                  0;
              
                Sin-(1+qr)*Z(6,rr)                          0;
                
               Cin-(1+qr)*Z(4,p)                  (cs-Z(4,p))];
                     end
                end
            end
        end
    end
end
C=[0 0 0 1];
r=length(A);
for i=1:r
    A11{i}=A{i}(1:2,1:2);
    A21{i}=A{i}(3:4,1:2);
    A12{i}=A{i}(1:2,3:4);
    A22{i}=A{i}(3:4,3:4);
    B1{i}=B{i}(1:2,1:2);
    B2{i}=B{i}(3:4,1:2);
end
warning('off')
G=[0;0;1;0];
for i=1:r
Ab{i}=[A{i}       G;
       zeros(1,4) 0];
Bb{i}=[B{i};0 0];   
end

Cb=[C 0];
Po=sdpvar(5);R=sdpvar(5);
eta=sdpvar(1);
nu=sdpvar(1);
for i=1:r
    Z1{i}=sdpvar(5,1,'full');
   
end
lmi=[Po>0];
lmi=lmi+[R>0];
lmi=lmi+[eta>0];
lmi=lmi+[nu>0];
lmi=lmi+[eta-nu<0];
for i=1:r
    lmi=lmi+[[(Po*Ab{i}-Z1{i}*Cb)+(Po*Ab{i}-(Z1{i})*Cb)'+R         Po    ;
              Po                                              -eta*eye(5) ]<0];
end
opts=sdpsettings('solver','mosek');
solvesdp(lmi,[],opts);  
Po=double(Po);eta=double(eta);nu=double(nu);
R=double(R);
for i=1:r
Z1{i}=double(Z1{i});
L{i}=inv(Po)*Z1{i};
end

t11=10;t22=2;
Ar=[-1/t11 0;0 -1/t22];
X1=sdpvar(2);X2=sdpvar(2);
Q11=sdpvar(2);
Q12=sdpvar(2);
Q21=sdpvar(2);
Q22=sdpvar(2);
gamma1=0.4;
gamma2=0.4;
alpha1=.4;
alpha3=.4;
alpha2=300;
alpha4=295;
lmi2=[X1>0];
lmi2=lmi2+[X2>0];
lmi3=[Q11>0];
lmi3=lmi3+[Q12>0];
lmi3=lmi3+[Q21>0];
lmi3=lmi3+[Q22>0];
for i=1:r
    Y{i}=sdpvar(2,2,'full');
end
 sig3=-[ 2*alpha2*X2      zeros(2)       zeros(2)      zeros(2,2)     zeros(2)      alpha2*eye(2);
           zeros(2)       alpha1*eye(2)  zeros(2)      zeros(2,2)     zeros(2)      zeros(2);
           zeros(2)       zeros(2)       alpha1*eye(2) zeros(2,2)     zeros(2)      zeros(2);           
           zeros(2,2)     zeros(2,2)     zeros(2,2)    alpha1*eye(2)  zeros(2,2)    zeros(2,2);
           zeros(2)       zeros(2)       zeros(2)      zeros(2,2)     alpha1*eye(2) zeros(2);
           alpha2*eye(2)  zeros(2)       zeros(2)      zeros(2,2)     zeros(2)      alpha1*eye(2)];
       
   for i=1:r
        sig1{i,i}=[ A11{i}*X1+X1*A11{i}'+Q11               A12{i}*X2+B1{i}*Y{i}+X1*A21{i}';
                   (A12{i}*X2+B1{i}*Y{i}+X1*A21{i}')'   A22{i}*X2+B2{i}*Y{i}+(A22{i}*X2+B2{i}*Y{i})'+Q12];
               
       sig2{i,i}=[-B1{i}*Y{i}    A12{i}          zeros(2,2) eye(2)      zeros(2,2) zeros(2,2);
                  -B2{i}*Y{i}   (A22{i}-Ar)      -eye(2)    zeros(2,2) eye(2)    zeros(2)];
        
       lmi2=lmi2+[[sig1{i,i} sig2{i,i};
                   sig2{i,i}' sig3]<0];       
   end

 sig33=-[2*alpha4*X2      zeros(2)       zeros(2)      zeros(2,2)    zeros(2,2)      alpha4*eye(2);
           zeros(2)       alpha3*eye(2)  zeros(2)      zeros(2,2)    zeros(2,2)      zeros(2);
           zeros(2)       zeros(2)       alpha3*eye(2) zeros(2,2)    zeros(2,2)      zeros(2);           
           zeros(2,2)     zeros(2,2)     zeros(2,2)    alpha3*eye(2) zeros(2,2)      zeros(2,2);
           zeros(2,2)     zeros(2,2)     zeros(2,2)    zeros(2,2)    alpha3*eye(2)   zeros(2,2);
           alpha4*eye(2)  zeros(2)       zeros(2)      zeros(2,2)    zeros(2,2)      alpha3*eye(2)];
   
for i=1:r
    for j=1:r
        if i<j
        sig11{i,j}=[(A11{i}+A11{j})*X1+X1*(A11{i}+A11{j})'+Q21                         (A12{i}+A12{j})*X2+B1{i}*Y{j}+B1{j}*Y{i}+X1*(A21{i}+A21{j})';
                   ((A12{i}+A12{j})*X2+B1{i}*Y{j}+B1{j}*Y{i}+X1*(A21{i}+A21{j})')'   (A22{i}+A22{j})*X2+B2{i}*Y{j}+B2{j}*Y{i}+((A22{i}+A22{j})*X2+B2{i}*Y{j}+B2{j}*Y{i})'+Q22];
               
       sig22{i,j}=[-B1{i}*Y{j}-B1{j}*Y{i}    A12{i}+A12{j}          zeros(2,2) 2*eye(2)   zeros(2,2)  zeros(2,2);
                  -B2{i}*Y{j}-B2{j}*Y{i}   (A22{i}+A22{j}-2*Ar)      -2*eye(2) zeros(2,2) 2*eye(2)    zeros(2)];
        
       lmi2=lmi2+[0.5*[sig11{i,j} sig22{i,j};
                   sig22{i,j}' sig33]<0];  
        else
        end
    end
end
opts=sdpsettings('solver','sedumi');
optimize(lmi2,[],opts); 
optimize(lmi3,[],opts);
X1=double(X1);
X2=double(X2);
Q11=double(Q11);
Q12=double(Q12);
Q21=double(Q21);
Q22=double(Q22);
gamma1=double(gamma1);
gamma2=double(gamma2);
alpha1=double(alpha1);
alpha3=double(alpha3);
for i=1:r
Y{i}=double(Y{i});
K{i}=Y{i}*inv(X2);
end


%% ##Trajectories
global  r1 r2 tr1 tr2
tr1=[0 650 650+a  1000 1000+a  1536];
r1=[25 25   35    35   30    30]/t11;
 r2=[1 1     1    1     1    1]/t22;
tr2=[0    200 200+a  400 400+a  1536];
%% %%%%% Initial conditions %%%%%%%%%%
X0=220;
X0e=205;

Xr0=370;
Xr0e=390;

S0=40;
S0e=35;

c0=1.6;
c0e=1.5;

Sref0=35;
Cref0=1.5;
d0e=0;

%% %%%%% Initial state vector for the nonlinear system %%%%%%%%%
x0=[X0 Xr0 S0 c0];
%% %%%%% Initial state vector for the TS fuzzy system %%%%%%%%%
x0ts=[X0 Xr0 S0 c0];
%% %%%%% Initial state vector for the observer %%%%%%%%%
xe0=[X0e Xr0e S0e c0e d0e];
%% %%%%% Initial state vector for the refference model %%%%%%%%%
x0ref=[Sref0 Cref0];
%% %%%%% simulation times in hours %%%%%%%
tsim=[0:1:1536];
[T,yo]=ode15s('NN_BA',tsim,[x0 x0ts xe0 x0ref]);
%% %%%%%% the nonlinear system states %%%%%%%%%
X=yo(:,1);
Xr=yo(:,2);
S=yo(:,3);
Co=yo(:,4);
%% %%%%%% the TS fyzzy system states %%%%%%%%%
Xts=yo(:,5);
Xrts=yo(:,6);
Sts=yo(:,7);
Cots=yo(:,8);
%% %%%%%% the observer system states %%%%%%%%%
Xe=yo(:,9);
Xre=yo(:,10);
Se=yo(:,11);
Coe=yo(:,12);
%% %%%%%% disturbance estimation
des1=yo(:,13);
%% %%%%%% the refference system states %%%%%%%%%
Sref=yo(:,14);
Cref=yo(:,15);


%% %%%%% plotting the premise variables %%%%%%%
z1=mumax*S.*Co./((Ks+S).*(Kc+Co))-S;
z2=X;
z3=Xr;
z4=Co;
z5=mumax*X.*S./((Ks+S).*(Kc+Co));
z6=S;
ZZ=[z1 z2 z3 z4 z5 z6];


z1e=mumax*Se.*Coe./((Ks+Se).*(Kc+Coe))-Se;
z2e=Xe;
z3e=Xre;
z4e=Coe;
z5e=mumax*Xe.*Se./((Ks+Se).*(Kc+Coe));
z6e=Se;
ZZe=[z1e z2e z3e z4e z5e z6];


somh=[];U=[];H=[];He=[];

for t=1:length(T)

for i=1:6
 
    F(i,1)=(ZZ(t,i)-Z(i,2))/(Z(i,1)-Z(i,2));    Fe(i,1)=(ZZe(t,i)-Z(i,2))/(Z(i,1)-Z(i,2));

    F(i,2)=(Z(i,1)-ZZ(t,i))/(Z(i,1)-Z(i,2));    Fe(i,2)=(Z(i,1)-ZZe(t,i))/(Z(i,1)-Z(i,2));
    
end


i=0;somu=0;he=0;h=0;
for l=1:2
    for m=1:2
        for n=1:2
            for p=1:2
                for q=1:2
                    for o=1:2
            i=i+1;
            h(i)=F(1,l)*F(2,m)*F(3,n)*F(4,p)*F(5,q)*F(6,o);
            he(i)=Fe(1,l)*Fe(2,m)*Fe(3,n)*Fe(4,p)*Fe(5,q)*Fe(6,o);
            somu=somu+he(i)*(K{i}*([yo(t,11);yo(t,12)]-[yo(t,14);yo(t,15)]));
                    end
                end
            end
        end
    end
end
%% %%% the controller output%%%%
    U=[U;somu(1) somu(2)];
end
D=U(:,1);Kla=U(:,2);
%% %%% hours to days %%%%
T=T/24;
%% %%% Simulation results%%%%%
figure(1)
subplot(1,2,1),plot(T,S,'k--',T,Se,'r--',T,Sref,'g:','LineWidth',2),legend('S','$\hat{S}$','$S_{ref}$','Interpreter','latex')
xlabel('time(day)'),ylabel('$mgl^{-1}$','Interpreter','latex')
title('The substrate concentration.','FontSize',18)
ylim([20 45])
xlim([0 64])

subplot(1,2,2),plot(T,Co,'k-',T,Coe,'r--',T,Cref,'g:','LineWidth',2),legend('$C_o$','$\hat{C}_o$','$C_{oref}$','Interpreter','latex')
xlabel('time(day)'),ylabel('$mgl^{-1}$','Interpreter','latex')
title('The dissolved oxygen concentration.','FontSize',18)
ylim([0 2])
xlim([0 64])

figure(2)
subplot(1,2,1),plot(T,X,'r',T,Xe,'b--','LineWidth',2),legend('X','$\hat{X}$','Interpreter','latex')
xlabel('time(day)'),ylabel('$mgl^{-1}$','Interpreter','latex')
title('The biomass concentration.','FontSize',18)
ylim([170 300])
xlim([0 64])

subplot(1,2,2),plot(T,Xr,'r',T,Xre,'b--','LineWidth',2),legend('Xr','$\hat{Xr}$','Interpreter','latex')
xlabel('time(day)'),ylabel('$mgl^{-1}$','Interpreter','latex')
title('The recycled biomass concentration.','FontSize',18)
ylim([360 550])
xlim([0 64])
figure(3)
subplot(1,2,1),plot(T,D,'LineWidth',2),legend('D')
xlabel('time(day)'),ylabel('$day^{-1}$','Interpreter','latex')
title('The dilution rate.','FontSize',18)
xlim([0 64])

subplot(1,2,2),plot(T,Kla,'LineWidth',2),legend('$Kla$','Interpreter','latex')
xlabel('time(day)'),ylabel('$day^{-1}$','Interpreter','latex')
title('The aeration flow rate.','FontSize',18)
xlim([0 64])

d1=D.*interp1(t1/24,deltaSin,T);
figure(4)
plot(T,d1,'r',T,des1,'b--','LineWidth',2),legend('$d(t)$','$\hat{d}(t)$','Interpreter','latex')
xlabel('time(day)')
title('The disturbance','FontSize',18)
ylim([-0.6 1.2])
xlim([0 64])
