# Supplementary material for: Observer based robust H∞ fuzzy tracking control: application to an activated sludge process
Source: PeerJ Comput Sci. 2021 Apr 13;7:e458. doi: 10.7717/peerj-cs.458 (PMC8053019; doi:10.7717/peerj-cs.458)
Supplement: Supplemental Information 1 [file peerj-cs-07-458-s001.zip › NN_BA.m]

function dxg=NN_BA(t,xg)

global A B Ar Z beta y cs K0  Sin Cin  Ks Kc qr t1 Ti_Kc Tf_Kcf p_Kc Ti_mumax Tf_mumax p_mumax   L K mumax r1 r2 tr1 tr2 deltaSin Ab Bb Cb G

x=xg(1:4);xts=xg(5:8);xe=xg(9:13);xr=xg(14:15);

%% %%%%% the TS fuzzy system and the TS fuzzy observer system%%%%%

X=x(1);Xr=x(2);S=x(3);Co=x(4);
z1=mumax.*S.*Co./((Ks+S).*(Kc+Co))-S;
z2=X;
z3=Xr;
z4=Co;
z5=mumax.*X.*S./((Ks+S).*(Kc+Co));
z6=S;
ZZ=[z1 z2 z3 z4 z5 z6];


Xe=xe(1);Xre=xe(2);Se=xe(3);Coe=xe(4);
z1e=mumax.*Se.*Coe./((Ks+Se).*(Kc+Coe))-Se;
z2e=Xe;
z3e=Xre;
z4e=Coe;
z5e=mumax.*Xe.*Se./((Ks+Se).*(Kc+Coe));
z6e=Se;
ZZe=[z1e z2e z3e z4e z5e z6e];

for i=1:6
 
    F(i,1)=(ZZ(i)-Z(i,2))/(Z(i,1)-Z(i,2));   Fe(i,1)=(ZZe(i)-Z(i,2))/(Z(i,1)-Z(i,2));

    F(i,2)=(Z(i,1)-ZZ(i))/(Z(i,1)-Z(i,2));   Fe(i,2)=(Z(i,1)-ZZe(i))/(Z(i,1)-Z(i,2));
    
end
i=0;
for l=1:2
    for m=1:2
        for n=1:2
            for p=1:2
                for q=1:2
                     for rr=1:2
            i=i+1;
            h(i)=F(1,l)*F(2,m)*F(3,n)*F(4,p)*F(5,q)*F(6,rr);
            he(i)=Fe(1,l)*Fe(2,m)*Fe(3,n)*Fe(4,p)*Fe(5,q)*Fe(6,rr);
                     end
                end
            end
        end
    end
end
%% %%%% the controller output %%%%%
u=0;
for i=1:2^6
            u=u+he(i)*(K{i}*(xe(3:4)-xr));
end

%%%%%%%%%%%%%%%%%%%%%%%%%%%%%%%%%%
d=u(1).*interp1(t1,deltaSin,t);%% ###### the disturbance
dxts=0;dxe=0;
for i=1:2^6
            dxts=dxts+h(i)*(A{i}*x+B{i}*u+G*d); 
            dxe=dxe+he(i)*(Ab{i}*xe+Bb{i}*u+L{i}*Cb*([x;d]-xe));
end

%% %%% the nonlinear system%%%%%

%% ##### the variation on the kinetic parameters
if t<=Ti_mumax
 mumax1=mumax;
elseif t<=Tf_mumax
 mumax1=mumax+mumax*p_mumax/100;
else
mumax1=mumax; 
end


if t<=Ti_Kc
 Kc1=Kc;
elseif t<=Tf_Kcf
 Kc1=Kc+Kc*p_Kc/100;
else
Kc1=Kc; 
end
Sin1=Sin+interp1(t1,deltaSin,t);

D=u(1);Kla=u(2);

mu=mumax1.*S*Co/((Ks+S)*(Kc1+Co));

dX=mu*X-D*(1+qr)*X+D*qr*Xr;

dXr=D*(1+qr)*X-D*(beta+qr)*Xr;

dS=-mu/y*X-D*(1+qr)*S+D*Sin1;

dCo=-K0*mu/y*X-D*(1+qr)*Co+Kla*(cs-Co)+D*Cin;

dxnl_dt=[dX;dXr;dS;dCo];


%% %%%%% the reference model%%%%%%%
r(1)=interp1(tr1,r1,t);
r(2)=interp1(tr2,r2,t)+0.25*sin(2*pi*t/250);
dxr=Ar*xr+r';

dxg=[dxnl_dt;dxts;dxe;dxr];
